# Supplementary material for: A LysR-Type Transcriptional Regulator, RovM, Senses Nutritional Cues Suggesting that It Is Involved in Metabolic Adaptation of Yersinia pestis to the Flea Gut
Source: PLoS One. 2015 Sep 8;10(9):e0137508. doi: 10.1371/journal.pone.0137508 (PMC4562620; doi:10.1371/journal.pone.0137508)
Supplement: S1 Dataset — (XLSX) [file pone.0137508.s001.xlsx]

## Sheet: Sheet1
	S1 Dataset : Raw data from RT-qPCR using SMM medium
	Summary of qRT-PCR data that representing raw data such as Ct-values, PCR efficiency and R-square value
	SMM + 0.2% glucose
medium		WT pACYC177	ΔrovM pACYC177	ΔrovM pACrovM	WT pACYC177	ΔrovM pACYC177	ΔrovM pACrovM	WT pACYC177	ΔrovM pACYC177	ΔrovM pACrovM
SMM glucose medium	gene	crr	crr	crr	rovA	rovA	rovA	rovM	rovM	rovM
	Mean Ct value	24.97	24.81	24.91	30.66	30.97	31.2	34.72	0	30.07
	Std. Deviation of Ct value	0.5162	0.06245	0.1556	0.3415	0.671	0.5311	0.5572	0	0.4854
	Std. Error Ct value	0.365	0.03606	0.11	0.1972	0.3874	0.3066	0.3217	0	0.2802
	PCR efficiency/slope value			-3.559			-3.52			-3.35
	R-squared value			0.984			0.98			0.997
	SMM + arginine	WT pACYC177	ΔrovM pACYC177	ΔrovM pACrovM	WT pCR_rovM	WT pACYC177	ΔrovM pACYC177	ΔrovM pACrovM	WT pCR_rovM	WT pACYC177	ΔrovM pACYC177	ΔrovM pACrovM	WT pCR_rovM
	gene	crr	crr	crr	crr	rovA	rovA	rovA	rovA	rovM
SMM arginine medium	Mean Ct value	23.83	23.38	23.45	23.26	24.08	23.62	25.95	25.23	30.03	0	22.63	22.47
	Std. Deviation of Ct value	0.5077	0.6752	0.3037	0.05443	0.06076	0.5668	0.1075	0.08539	0.1857	0	0.1627	0.117
	Std. Error Ct value	0.2931	0.3376	0.1518	0.02721	0.03038	0.2834	0.05377	0.0427	0.09286	0	0.08134	0.05851
	PCR efficiency/slope value				-3.317				-3.567				-3.32
	R-squared value				0.998				0.996				0.996
